# Supplementary material for: Transgressivity in Key Functional Traits Rather Than Phenotypic Plasticity Promotes Stress Tolerance in A Hybrid Cordgrass
Source: Plants (Basel). 2019 Dec 12;8(12):594. doi: 10.3390/plants8120594 (PMC6963473; doi:10.3390/plants8120594)
Supplement: Supplementary file 1 [file plants-08-00594-s001.zip]

Archive with 4 entries (4 files):
- Figure_S1.pdf
- Figure_S2.pdf
- Table_S1.pdf
- Table_S2.pdf
